# Supplementary material for: Plastomes of Garcinia mangostana L. and Comparative Analysis with Other Garcinia Species
Source: Plants (Basel). 2023 Feb 17;12(4):930. doi: 10.3390/plants12040930 (PMC9966718; doi:10.3390/plants12040930)
Supplement: Supplementary file 1 [file plants-12-00930-s001.zip]

Archive with 3 entries (3 files):
- Supplementary- DataS1.pdf
- Supplementary- Figures S1-S13.pdf
- Supplementary -Tables S1-S14.pdf
